# Supplementary material for: ScATG8 Gene Cloned from Desert Moss Syntrichia caninervis Exhibits Multiple Stress Tolerance
Source: Plants (Basel). 2023 Dec 23;13(1):59. doi: 10.3390/plants13010059 (PMC10780840; doi:10.3390/plants13010059)
Supplement: Supplementary file 1 [file plants-13-00059-s001.zip]

Archive with 2 entries (2 files):
- supplemental figures and legends.pdf
- Supplemental Tables.xlsx
